# Supplementary material for: Laboulbeniales (Fungi: Ascomycota) infection of bat flies (Diptera: Nycteribiidae) from Miniopterus schreibersii across Europe
Source: Parasit Vectors. 2018 Jul 5;11:395. doi: 10.1186/s13071-018-2921-6 (PMC6034341; doi:10.1186/s13071-018-2921-6)
Supplement: Supplementary file 1 — Table S1. Additional data on bat, bat fly and Laboulbeniales occurrence. The exact location of parasite collection as well as sex and infection data of bat flies and fungus are shown. (XLSX 60 kb) [file 13071_2018_2921_MOESM1_ESM.xlsx]

## Sheet: Sheet2
Count of Labinf	Column Labels
Row Labels	F	M	(blank)	Grand Total
A	17	15		32
CH	2			2
Cr	11	6		17
HU	49	33		82
I	162	165		327
Pt	4	7		11
S	22	20		42
SK	106	46		152
(blank)
Grand Total	373	292		665

## Sheet: Sheet1
idcode	idnb	Host_ID	location	location2	Country	BATFLY	Batfly_sex	Labinf	Lab_sp	Thalli_n
16CH12		16CH12	46.7924	6.5065	CH	PDUF	F	0		0
16CH13		16CH13	46.7924	6.5065	CH	PDUF	F	0		0
16K01	1	16K01	47.9954	20.4574	HU	PDUF	M	1	ANYC	29
17CH01		17CH01	46.7924	6.5065	CH	PDUF	F	0		0
17CH02		17CH02	46.7924	6.5065	CH	PDUF	F	0		0
28710		28710	48°36'	20°10'	SK	NSCH	F	1	AEUC	1
28710		28710	48°36'	20°10'	SK	NSCH	M	1	AEUC	2
28711		28711	48°36'	20°10'	SK	NSCH	F	0		0
28711		28711	48°36'	20°10'	SK	NSCH	F	0		0
28711		28711	48°36'	20°10'	SK	NSCH	F	1	AEUC	5
28714		28714	48°36'	20°10'	SK	NSCH	F	1	AEUC	13
28714		28714	48°36'	20°10'	SK	NSCH	F	0		0
28714		28714	48°36'	20°10'	SK	NSCH	F	0		0
28714		28714	48°36'	20°10'	SK	NSCH	F	0		0
28714		28714	48°36'	20°10'	SK	NSCH	F	0		0
28714		28714	48°36'	20°10'	SK	NSCH	F	0		0
28715		28715	48°36'	20°10'	SK	NSCH	F	0		0
28717		28717	48°36'	20°10'	SK	NSCH	F	0		0
2873		2873	48°36'	20°10'	SK	NSCH	F	0		0
2875		2875	48°36'	20°10'	SK	NSCH	F	1	AEUC	3
2875		2875	48°36'	20°10'	SK	NSCH	F	0		0
3610		3610	48°37'	20°57'	SK	NSCH	F	0		0
3719		3719	48°36'	20°10'	SK	NSCH	F	0		0
3719		3719	48°36'	20°10'	SK	NSCH	F	0		0
3719		3719	48°36'	20°10'	SK	NSCH	M	1	AEUC	3
3722		3722	48°36'	20°10'	SK	PDUF	M	0		0
3724		3724	48°36'	20°10'	SK	NSCH	F	0		0
6903		6903	48°36'	20°10'	SK	PDUF	F	1	ANYC	59
6903		6903	48°36'	20°10'	SK	PDUF	M	0		0
6925		6925	48° 31'	20° 09'	SK	PCON	F	1	ANYC	12
6925		6925	48° 31'	20° 09'	SK	PDUF	M	0		0
A0039		A0039	48°36'	20°09'	SK	NSCH	F	0		0
A0039		A0039	48°36'	20°09'	SK	NSCH	M	0		0
A0054		A0054	48°36'	20°09'	SK	NSCH	F	0		0
A0057		A0057	48°36'	20°09'	SK	NSCH	F	0		0
A0057		A0057	48°36'	20°09'	SK	NSCH	F	0		0
A0058		A0058	48°36'	20°09'	SK	NSCH	F	0		0
A0058		A0058	48°36'	20°09'	SK	NSCH	F	0		0
A0058		A0058	48°36'	20°09'	SK	NSCH	F	0		0
A0059		A0059	48°36'	20°09'	SK	NSCH	F	0		0
A0060		A0060	48°36'	20°09'	SK	NSCH	F	0		0
A0060		A0060	48°36'	20°09'	SK	NSCH	F	0		0
A0060		A0060	48°36'	20°09'	SK	NSCH	F	0		0
A0061		A0061	48°36'	20°09'	SK	NSCH	F	0		0
AA	10	AA10	40.245	20.4392	A	PCON	M	0		0
AA	10	AA10	40.245	20.4392	A	NPED	M	0		0
AA	11	AA11	40.245	20.4392	A	NPED	M	0		0
AA	12	AA12	40.245	20.4392	A	PCON	F	0		0
AA	12	AA12	40.245	20.4392	A	NSCH	F	0		0
AA	2	AA2	40.245	20.4392	A	NSCH	M	0		0
AA	3	AA3	40.245	20.4392	A	PCON	F	0		0
AA	7	AA7	40.245	20.4392	A	PCON	M	0		0
AA	8	AA8	40.245	20.4392	A	PCON	F	0		0
AA	9	AA9	40.245	20.4392	A	PCON	M	0		0
AB01		AB01	48°36'	20°10'	SK	NSCH	F	0		0
AB02		AB02	48°36'	20°10'	SK	NSCH	F	1	AEUC	11
AB04		AB04	48°36'	20°10'	SK	NSCH	F	1	AEUC	50
AB	11	AB11	41.251	19.9727	A	PCON	F	0		0
AB	11	AB11	41.251	19.9727	A	PCON	M	0		0
AB	12	AB12	41.251	19.9727	A	NSCH	F	0		0
AB	13	AB13	41.251	19.9727	A	PCON	M	0		0
AB	15	AB15	41.251	19.9727	A	NSCH	M	0		0
AB	5	AB5	41.251	19.9727	A	PCON	F	0		0
AB	5	AB5	41.251	19.9727	A	PCON	F	0		0
AB	5	AB5	41.251	19.9727	A	NSCH	F	0		0
AB	5	AB5	41.251	19.9727	A	NSCH	M	0		0
AB	6	AB6	41.251	19.9727	A	PDUF	F	0		0
AB	8	AB8	41.251	19.9727	A	NSCH	F	0		0
AC	1	AC1	42.0209	19.5713	A	PCON	M	0		0
AC	2	AC2	42.0209	19.5713	A	PCON	M	0		0
AC	3	AC3	42.0209	19.5713	A	PCON	F	0		0
AC	3	AC3	42.0209	19.5713	A	NSCH	F	0		0
AC	3	AC3	42.0209	19.5713	A	NSCH	F	0		0
AC	3	AC3	42.0209	19.5713	A	NSCH	F	0		0
AC	3	AC3	42.0209	19.5713	A	NSCH	M	0		0
AC	4	AC4	42.0209	19.5713	A	NSCH	F	0		0
AC	5	AC5	42.0209	19.5713	A	PCON	M	0		0
AC	6	AC6	42.0209	19.5713	A	NSCH	F	0		0
AC	6	AC6	42.0209	19.5713	A	NSCH	M	0		0
AJ05		AJ05	48°36'	20°10'	SK	PCON	F	1	ANYC	25
AJ05		AJ05	48°36'	20°10'	SK	NSCH	F	0		0
AJ06		AJ06	48°36'	20°10'	SK	NSCH	F	0		0
AJ06		AJ06	48°36'	20°10'	SK	NSCH	F	0		0
AJ06		AJ06	48°36'	20°10'	SK	NSCH	F	0		0
AJ06		AJ06	48°36'	20°10'	SK	NSCH	M	0		0
AJ06		AJ06	48°36'	20°10'	SK	NSCH	M	1	AEUC	5
AJ07		AJ07	48°36'	20°10'	SK	NSCH	F	0		0
AJ07		AJ07	48°36'	20°10'	SK	NSCH	M	0		0
AJ10		AJ10	48°36'	20°10'	SK	NSCH	F	0		0
AJ10		AJ10	48°36'	20°10'	SK	NSCH	F	0		0
AJ10		AJ10	48°36'	20°10'	SK	NSCH	F	0		0
AJ11		AJ11	48°36'	20°10'	SK	NSCH	M	0		0
AJ11		AJ11	48°36'	20°10'	SK	NSCH	F	0		0
AJ12		AJ12	48°36'	20°10'	SK	NSCH	F	0		0
AJ12		AJ12	48°36'	20°10'	SK	NSCH	M	0		0
AJ12		AJ12	48°36'	20°10'	SK	PCON	M	1	ANYC	50
AJ14		AJ14	48°36'	20°10'	SK	NSCH	F	0		0
AJ14		AJ14	48°36'	20°10'	SK	NSCH	F	0		0
AJ14		AJ14	48°36'	20°10'	SK	NSCH	F	0		0
AJ14		AJ14	48°36'	20°10'	SK	NSCH	F	0		0
AJ15		AJ15	48°36'	20°10'	SK	NSCH	F	0		0
AJ15		AJ15	48°36'	20°10'	SK	NSCH	F	0		0
AJ17		AJ17	48°36'	20°10'	SK	NSCH	F	1	AEUC	11
AJ17		AJ17	48°36'	20°10'	SK	NSCH	F	1	AEUC	7
AJ17		AJ17	48°36'	20°10'	SK	NSCH	F	1	AEUC	7
AJ20		AJ20	48°36'	20°10'	SK	NSCH	F	0		0
AJ22		AJ22	48°36'	20°10'	SK	PDUF	F	0		0
AJ23		AJ23	48°36'	20°10'	SK	NSCH	F	1	AEUC	3
AJ24		AJ24	48°36'	20°10'	SK	NSCH	F	0		0
AJ24		AJ24	48°36'	20°10'	SK	NSCH	F	0		0
AJ24		AJ24	48°36'	20°10'	SK	NSCH	M	1	AEUC	1
AJ24		AJ24	48°36'	20°10'	SK	PDUF	M	0		0
AKL03		AKL03	48°36'	20°09'	SK	PCON	F	0		0
AKL04		AKL04	48°36'	20°09'	SK	NSCH	M	0		0
AKL07		AKL07	48°36'	20°09'	SK	NSCH	F	0		0
ALX10		ALX10	48°36'	20°10'	SK	NSCH	M	0		0
ALX13		ALX13	48°36'	20°10'	SK	NSCH	F	0		0
ALX13		ALX13	48°36'	20°10'	SK	NSCH	F	1	AEUC	1
ALX16		ALX16	48°36'	20°10'	SK	NSCH	M	0		0
ALX17		ALX17	48°36'	20°10'	SK	NSCH	F	0		0
ALX17		ALX17	48°36'	20°10'	SK	PDUF	M	0		0
ALX24		ALX24	48°36'	20°10'	SK	NSCH	M	0		0
ALX25		ALX25	48°36'	20°10'	SK	NSCH	F	0		0
BR11		BR11	48°36'	20°10'	SK	NSCH	F	1	AEUC	7
BR11		BR11	48°36'	20°10'	SK	NSCH	F	0		0
BR11		BR11	48°36'	20°10'	SK	NSCH	F	0		0
BR11		BR11	48°36'	20°10'	SK	NSCH	M	0		0
BR11		BR11	48°36'	20°10'	SK	NSCH	M	0		0
BR11		BR11	48°36'	20°10'	SK	PDUF	M	0		0
BR15		BR15	48°36'	20°10'	SK	PCON	F	1	ANYC	20
BR7		BR7	48°36'	20°10'	SK	NSCH	F	0		0
BR7		BR7	48°36'	20°10'	SK	NSCH	F	0		0
BR8		BR8	48°36'	20°10'	SK	PCON	F	1	ANYC	97
BR8		BR8	48°36'	20°10'	SK	PDUF	M	0		0
BS30		BS30	48.4878	20.5168	HU	PCON	F	1	ANYC	36
BS30		BS30	48.4878	20.5168	HU	PCON	F	0		0
CRA	7	CRA7	43.7925	16.6715	Cr	PCON	F	1	ANYC	20
CRA	7	CRA7	43.7925	16.6715	Cr	PCON	F	0		0
CRB		CRB	43.9892	16.3722	Cr	NSCH	F	0		0
CRB		CRB	43.9892	16.3722	Cr	NSCH	M	0		0
CRB		CRB	43.9892	16.3722	Cr	PDUF	F	0		0
CRB		CRB	43.9892	16.3722	Cr	PDUF	F	0		0
CRB		CRB	43.9892	16.3722	Cr	PDUF	M	0		0
CRB	1	CRB1	43.9892	16.3722	Cr	PCON	F	0		0
CRB	2	CRB2	43.9892	16.3722	Cr	PCON	M	0		0
CRB	2	CRB2	43.9892	16.3722	Cr	PCON	M	0		0
CRC		CRC	43.7818	16.0964	Cr	PCON	F	0		0
CRC	12	CRC12	43.7818	16.0964	Cr	PCON	F	0		0
CRD	2	CRD2	44.1357	15.6574	Cr	PDUF	F	0		0
CRD	2	CRD2	44.1357	15.6574	Cr	PDUF	M	0		0
CRD	3	CRD3	44.1357	15.6574	Cr	PDUF	F	0		0
CRD	3	CRD3	44.1357	15.6574	Cr	PDUF	M	0		0
CRD	6	CRD6	44.1357	15.6574	Cr	PCON	F	1	ANYC	10
DRIENOVEC		DRIENOVEC	48°36'	20°10'	SK	PDUF	F	0		0
16K28	10	H10	47.9954	20.4574	HU	PCON	M	0		0
16K29	11	H11	47.9954	20.4574	HU	PCON	F	1	ANYC	139
16K30	12	H12	47.9954	20.4574	HU	NSCH	F	0		0
16K31	13	H13	47.9954	20.4574	HU	NSCH	M	0		0
16K32	14	H14	47.9238	20.0419	HU	PCON	F	1	ANYC	73
16K33	14	H14	47.9238	20.0419	HU	NSCH	M	0		0
16K34	14	H14	47.9238	20.0419	HU	PCON	M	0		0
16K35	15	H15	47.9238	20.0419	HU	PCON	F	1	ANYC	72
16K36	15	H15	47.9238	20.0419	HU	PCON	M	1	ANYC	57
16K37	16	H16	47.9238	20.0419	HU	NSCH	F	0		0
16K38	17	H17	47.9238	20.0419	HU	PCON	M	0		0
16K39	17	H17	47.9238	20.0419	HU	NSCH	F	0		0
16K40	17	H17	47.9238	20.0419	HU	NSCH	F	0		0
16K02	2	H2	47.9954	20.4574	HU	NSCH	F	0		0
16K03	2	H2	47.9954	20.4574	HU	NSCH	F	0		0
16K04	2	H2	47.9954	20.4574	HU	NSCH	M	0		0
16K05	2	H2	47.9954	20.4574	HU	NSCH	M	0		0
16K06	2	H2	47.9954	20.4574	HU	NSCH	M	0		0
16K07	2	H2	47.9954	20.4574	HU	NSCH	F	0		0
16K08	3	H3	47.9954	20.4574	HU	NSCH	F	1	AEUC	2
16K09	4	H4	47.9954	20.4574	HU	PCON	F	1	ANYC	63
16K10	4	H4	47.9954	20.4574	HU	NSCH	M	0		0
16K11	4	H4	47.9954	20.4574	HU	PCON	M	1	ANYC	3
16K12	4	H4	47.9954	20.4574	HU	PCON	M	1	ANYC	38
16K13	4	H4	47.9954	20.4574	HU	NSCH	F	0		0
16K14	5	H5	47.9954	20.4574	HU	NSCH	M	0		0
16K15	5	H5	47.9954	20.4574	HU	NSCH	M	0		0
16K16	5	H5	47.9954	20.4574	HU	NSCH	M	0		0
16K17	5	H5	47.9954	20.4574	HU	NSCH	F	0		0
16K18	5	H5	47.9954	20.4574	HU	NSCH	F	0		0
16K19	5	H5	47.9954	20.4574	HU	NSCH	F	0		0
16K20	5	H5	47.9954	20.4574	HU	NSCH	F	0		0
16K21	5	H5	47.9954	20.4574	HU	NSCH	F	0		0
16K22	5	H5	47.9954	20.4574	HU	NSCH	F	0		0
16K23	5	H5	47.9954	20.4574	HU	NSCH	M	0		0
16K24	6	H6	47.9954	20.4574	HU	NSCH	M	0		0
16K25	7	H7	47.9954	20.4574	HU	NSCH	F	0		0
16K26	8	H8	47.9954	20.4574	HU	PCON	M	0		0
16K27	9	H9	47.9954	20.4574	HU	NSCH	F	0		0
HA	1	HA1	47.9238	20.0419	HU	NSCH	F	0		0
HA	1	HA1	47.9238	20.0419	HU	NSCH	F	0		0
HA	1	HA1	47.9238	20.0419	HU	NSCH	M	0		0
HA	11	HA11	47.9238	20.0419	HU	NSCH	M	0		0
HA	3	HA3	47.9238	20.0419	HU	NSCH	F	0		0
HA	3	HA3	47.9238	20.0419	HU	PCON	M	0		0
HA	6	HA6	47.9238	20.0419	HU	NSCH	M	0		0
HA	7	HA7	47.9238	20.0419	HU	NSCH	F	0		0
HA	7	HA7	47.9238	20.0419	HU	NSCH	M	0		0
HA	8	HA8	47.9238	20.0419	HU	NSCH	M	0		0
HA	9	HA9	47.9238	20.0419	HU	NSCH	F	0		0
HB	10	HB10	48.0964	20.7624	HU	NSCH	F	0		0
HB	2	HB2	48.0964	20.7624	HU	NSCH	F	0		0
HB	2	HB2	48.0964	20.7624	HU	NSCH	F	0		0
HB	2	HB2	48.0964	20.7624	HU	NSCH	F	0		0
HB	2	HB2	48.0964	20.7624	HU	PCON	M	0		0
HB	3	HB3	48.0964	20.7624	HU	NSCH	F	0		0
HB	5	HB5	48.0964	20.7624	HU	NSCH	F	0		0
HB	8	HB8	48.0964	20.7624	HU	NSCH	F	0		0
HB	8	HB8	48.0964	20.7624	HU	NSCH	M	0		0
HB	9	HB9	48.0964	20.7624	HU	NSCH	F	0		0
HB	9	HB9	48.0964	20.7624	HU	NSCH	F	0		0
HB	9	HB9	48.0964	20.7624	HU	NSCH	M	0		0
HC	1	HC1	48.1922	21.276	HU	NSCH	F	0		0
HC	1	HC1	48.1922	21.276	HU	NSCH	F	1	AEUC	2
HC	10	HC10	48.1922	21.276	HU	NSCH	F	0		0
HC	10	HC10	48.1922	21.276	HU	NSCH	M	0		0
HC	4	HC4	48.1922	21.276	HU	NSCH	F	0		0
HC	4	HC4	48.1922	21.276	HU	NSCH	F	0		0
HC	4	HC4	48.1922	21.276	HU	NSCH	M	0		0
HC	4	HC4	48.1922	21.276	HU	PCON	F	0		0
HC	4	HC4	48.1922	21.276	HU	PCON	M	0		0
HC	5	HC5	48.1922	21.276	HU	NSCH	F	0		0
HC	5	HC5	48.1922	21.276	HU	NSCH	M	0		0
HC	6	HC6	48.1922	21.276	HU	NSCH	M	1	AEUC	10
HC	7	HC7	48.1922	21.276	HU	NSCH	F	0		0
HC	7	HC7	48.1922	21.276	HU	NSCH	F	0		0
HC	7	HC7	48.1922	21.276	HU	NSCH	F	0		0
HC	9	HC9	48.1922	21.276	HU	PCON	F	1	ANYC	33
HC	9	HC9	48.1922	21.276	HU	PCON	F	0		0
IA	1	IA1	44.2556	11.6656	I	NSCH	M	0		0
IA	1	IA1	44.2556	11.6656	I	NSCH	M	0		0
IA	1	IA1	44.2556	11.6656	I	PCON	F	0		0
IA	1	IA1	44.2556	11.6656	I	PCON	F	0		0
IA	10	IA10	44.2556	11.6656	I	NSCH	F	0		0
IA	10	IA10	44.2556	11.6656	I	NSCH	M	0		0
IA	10	IA10	44.2556	11.6656	I	NSCH	M	0		0
IA	11	IA11	44.2556	11.6656	I	NSCH	F	0		0
IA	11	IA11	44.2556	11.6656	I	NSCH	F	0		0
IA	11	IA11	44.2556	11.6656	I	NSCH	F	0		0
IA	11	IA11	44.2556	11.6656	I	NSCH	F	0		0
IA	11	IA11	44.2556	11.6656	I	NSCH	F	0		0
IA	11	IA11	44.2556	11.6656	I	NSCH	M	0		0
IA	11	IA11	44.2556	11.6656	I	NSCH	M	0		0
IA	11	IA11	44.2556	11.6656	I	NSCH	M	0		0
IA	11	IA11	44.2556	11.6656	I	NSCH	M	0		0
IA	11	IA11	44.2556	11.6656	I	PDUF	F	0		0
IA	11	IA11	44.2556	11.6656	I	PDUF	M	0		0
IA	19	IA19	44.2556	11.6656	I	NSCH	F	0		0
IA	19	IA19	44.2556	11.6656	I	NSCH	F	0		0
IA	19	IA19	44.2556	11.6656	I	NSCH	M	0		0
IA	19	IA19	44.2556	11.6656	I	NSCH	M	0		0
IA	2	IA2	44.2556	11.6656	I	NSCH	F	0		0
IA	2	IA2	44.2556	11.6656	I	NSCH	F	0		0
IA	2	IA2	44.2556	11.6656	I	NSCH	M	0		0
IA	2	IA2	44.2556	11.6656	I	NSCH	M	0		0
IA	2	IA2	44.2556	11.6656	I	NSCH	M	0		0
IA	20	IA20	44.2556	11.6656	I	NSCH	F	0		0
IA	20	IA20	44.2556	11.6656	I	NSCH	F	0		0
IA	20	IA20	44.2556	11.6656	I	NSCH	M	0		0
IA	3	IA3	44.2556	11.6656	I	NSCH	F	0		0
IA	3	IA3	44.2556	11.6656	I	NSCH	F	0		0
IA	3	IA3	44.2556	11.6656	I	NSCH	F	0		0
IA	3	IA3	44.2556	11.6656	I	NSCH	F	0		0
IA	3	IA3	44.2556	11.6656	I	NSCH	M	0		0
IA	3	IA3	44.2556	11.6656	I	NSCH	M	0		0
IA	3	IA3	44.2556	11.6656	I	NSCH	M	0		0
IA	3	IA3	44.2556	11.6656	I	PCON	M	0		0
IA	4	IA4	44.2556	11.6656	I	NSCH	F	0		0
IA	4	IA4	44.2556	11.6656	I	NSCH	M	0		0
IA	4	IA4	44.2556	11.6656	I	NSCH	M	0		0
IA	5	IA5	44.2556	11.6656	I	NSCH	F	0		0
IA	5	IA5	44.2556	11.6656	I	NSCH	F	0		0
IA	5	IA5	44.2556	11.6656	I	NSCH	F	0		0
IA	5	IA5	44.2556	11.6656	I	NSCH	F	0		0
IA	5	IA5	44.2556	11.6656	I	NSCH	M	0		0
IA	5	IA5	44.2556	11.6656	I	NSCH	M	0		0
IA	5	IA5	44.2556	11.6656	I	NSCH	M	0		0
IA	6	IA6	44.2556	11.6656	I	NSCH	M	0		0
IA	6	IA6	44.2556	11.6656	I	NSCH	M	0		0
IA	6	IA6	44.2556	11.6656	I	NSCH	M	0		0
IA	8	IA8	44.2556	11.6656	I	NSCH	F	0		0
IA	8	IA8	44.2556	11.6656	I	NSCH	F	0		0
IA	8	IA8	44.2556	11.6656	I	NSCH	M	0		0
IA	8	IA8	44.2556	11.6656	I	NSCH	M	0		0
IA	8	IA8	44.2556	11.6656	I	NSCH	M	0		0
IA	9	IA9	44.2556	11.6656	I	NSCH	F	0		0
IA	9	IA9	44.2556	11.6656	I	NSCH	F	0		0
IA	9	IA9	44.2556	11.6656	I	NSCH	M	0		0
IA	9	IA9	44.2556	11.6656	I	NSCH	M	0		0
IA	9	IA9	44.2556	11.6656	I	NSCH	M	0		0
IA	9	IA9	44.2556	11.6656	I	NSCH	M	0		0
IB	14	IB14	43.9364	12.4417	I	NSCH	F	0		0
IB	14	IB14	43.9364	12.4417	I	NSCH	F	0		0
IB	14	IB14	43.9364	12.4417	I	NSCH	F	0		0
IB	14	IB14	43.9364	12.4417	I	NSCH	F	0		0
IB	14	IB14	43.9364	12.4417	I	NSCH	F	0		0
IB	14	IB14	43.9364	12.4417	I	NSCH	M	0		0
IB	14	IB14	43.9364	12.4417	I	NSCH	M	0		0
IB	14	IB14	43.9364	12.4417	I	NSCH	M	0		0
IB	15	IB15	43.9364	12.4417	I	PCON	M	0		0
IB	15	IB15	43.9364	12.4417	I	NSCH	F	0		0
IB	15	IB15	43.9364	12.4417	I	NSCH	F	0		0
IB	15	IB15	43.9364	12.4417	I	NSCH	M	0		0
IB	15	IB15	43.9364	12.4417	I	NSCH	M	0		0
IB	16	IB16	43.9364	12.4417	I	NSCH	F	0		0
IB	16	IB16	43.9364	12.4417	I	NSCH	M	0		0
IB	16	IB16	43.9364	12.4417	I	NSCH	M	0		0
IB	16	IB16	43.9364	12.4417	I	NSCH	M	0		0
IB	16	IB16	43.9364	12.4417	I	NSCH	M	0		0
IB	16	IB16	43.9364	12.4417	I	NSCH	M	0		0
IB	17	IB17	43.9364	12.4417	I	NSCH	F	0		0
IB	17	IB17	43.9364	12.4417	I	NSCH	F	0		0
IB	17	IB17	43.9364	12.4417	I	NSCH	F	0		0
IB	17	IB17	43.9364	12.4417	I	NSCH	F	0		0
IB	17	IB17	43.9364	12.4417	I	NSCH	F	0		0
IB	17	IB17	43.9364	12.4417	I	NSCH	F	0		0
IB	17	IB17	43.9364	12.4417	I	NSCH	M	0		0
IB	17	IB17	43.9364	12.4417	I	NSCH	M	0		0
IB	17	IB17	43.9364	12.4417	I	NSCH	M	0		0
IB	17	IB17	43.9364	12.4417	I	NSCH	M	0		0
IB	17	IB17	43.9364	12.4417	I	NSCH	M	0		0
IB	17	IB17	43.9364	12.4417	I	NSCH	M	0		0
IB	18	IB18	43.9364	12.4417	I	NSCH	F	0		0
IB	18	IB18	43.9364	12.4417	I	NSCH	F	0		0
IB	18	IB18	43.9364	12.4417	I	NSCH	F	0		0
IB	18	IB18	43.9364	12.4417	I	NSCH	F	0		0
IB	18	IB18	43.9364	12.4417	I	NSCH	F	0		0
IB	18	IB18	43.9364	12.4417	I	NSCH	M	0		0
IB	18	IB18	43.9364	12.4417	I	NSCH	M	0		0
IB	18	IB18	43.9364	12.4417	I	NSCH	M	0		0
IB	18	IB18	43.9364	12.4417	I	NSCH	M	0		0
IB	18	IB18	43.9364	12.4417	I	NSCH	M	0		0
IB	20	IB20	43.9364	12.4417	I	NSCH	F	0		0
IB	20	IB20	43.9364	12.4417	I	NSCH	F	0		0
IB	20	IB20	43.9364	12.4417	I	NSCH	F	0		0
IB	20	IB20	43.9364	12.4417	I	NSCH	M	0		0
IB	20	IB20	43.9364	12.4417	I	NSCH	M	0		0
IB	20	IB20	43.9364	12.4417	I	PCON	M	0		0
IB	21	IB21	43.9364	12.4417	I	NSCH	F	0		0
IB	21	IB21	43.9364	12.4417	I	NSCH	F	0		0
IB	21	IB21	43.9364	12.4417	I	NSCH	F	0		0
IB	21	IB21	43.9364	12.4417	I	NSCH	M	0		0
IB	21	IB21	43.9364	12.4417	I	NSCH	M	0		0
IB	22	IB22	43.9364	12.4417	I	NSCH	F	0		0
IB	22	IB22	43.9364	12.4417	I	NSCH	F	0		0
IB	22	IB22	43.9364	12.4417	I	NSCH	F	0		0
IB	22	IB22	43.9364	12.4417	I	NSCH	F	0		0
IB	22	IB22	43.9364	12.4417	I	NSCH	F	0		0
IB	22	IB22	43.9364	12.4417	I	NSCH	M	0		0
IB	22	IB22	43.9364	12.4417	I	NSCH	M	0		0
IB	22	IB22	43.9364	12.4417	I	NSCH	M	0		0
IB	22	IB22	43.9364	12.4417	I	PCON	F	0		0
IB	23	IB23	43.9364	12.4417	I	NSCH	F	0		0
IB	23	IB23	43.9364	12.4417	I	NSCH	M	0		0
IB	23	IB23	43.9364	12.4417	I	NSCH	M	0		0
IB	24	IB24	43.9364	12.4417	I	NSCH	F	0		0
IB	24	IB24	43.9364	12.4417	I	NSCH	M	0		0
IB	24	IB24	43.9364	12.4417	I	NSCH	M	0		0
IB	24	IB24	43.9364	12.4417	I	NSCH	M	0		0
IC	13	IC13	43.3997	10.7267	I	NSCH	F	0		0
IC	13	IC13	43.3997	10.7267	I	NSCH	F	0		0
IC	13	IC13	43.3997	10.7267	I	NSCH	M	0		0
IC	13	IC13	43.3997	10.7267	I	NSCH	M	0		0
IC	13	IC13	43.3997	10.7267	I	NSCH	M	0		0
IC	14	IC14	43.3997	10.7267	I	NSCH	F	0		0
IC	14	IC14	43.3997	10.7267	I	NSCH	F	0		0
IC	14	IC14	43.3997	10.7267	I	NSCH	F	0		0
IC	14	IC14	43.3997	10.7267	I	NSCH	M	0		0
IC	14	IC14	43.3997	10.7267	I	NSCH	M	0		0
IC	14	IC14	43.3997	10.7267	I	NSCH	M	0		0
IC	14	IC14	43.3997	10.7267	I	NSCH	M	0		0
IC	14	IC14	43.3997	10.7267	I	NSCH	M	0		0
IC	15	IC15	43.3997	10.7267	I	NSCH	F	0		0
IC	15	IC15	43.3997	10.7267	I	NSCH	F	0		0
IC	15	IC15	43.3997	10.7267	I	NSCH	F	0		0
IC	15	IC15	43.3997	10.7267	I	NSCH	F	0		0
IC	15	IC15	43.3997	10.7267	I	NSCH	F	0		0
IC	15	IC15	43.3997	10.7267	I	NSCH	M	0		0
IC	15	IC15	43.3997	10.7267	I	NSCH	M	0		0
IC	15	IC15	43.3997	10.7267	I	NSCH	M	0		0
IC	15	IC15	43.3997	10.7267	I	NSCH	M	0		0
IC	15	IC15	43.3997	10.7267	I	NSCH	M	0		0
IC	15	IC15	43.3997	10.7267	I	PCON	F	0		0
IC	16	IC16	43.3997	10.7267	I	NSCH	F	0		0
IC	16	IC16	43.3997	10.7267	I	NSCH	F	0		0
IC	16	IC16	43.3997	10.7267	I	NSCH	F	0		0
IC	16	IC16	43.3997	10.7267	I	NSCH	F	0		0
IC	16	IC16	43.3997	10.7267	I	NSCH	F	0		0
IC	16	IC16	43.3997	10.7267	I	NSCH	F	0		0
IC	16	IC16	43.3997	10.7267	I	NSCH	M	0		0
IC	16	IC16	43.3997	10.7267	I	NSCH	M	0		0
IC	16	IC16	43.3997	10.7267	I	NSCH	M	0		0
IC	17	IC17	43.3997	10.7267	I	NSCH	F	0		0
IC	17	IC17	43.3997	10.7267	I	NSCH	F	0		0
IC	17	IC17	43.3997	10.7267	I	NSCH	F	0		0
IC	17	IC17	43.3997	10.7267	I	NSCH	F	0		0
IC	17	IC17	43.3997	10.7267	I	NSCH	F	0		0
IC	17	IC17	43.3997	10.7267	I	NSCH	F	0		0
IC	17	IC17	43.3997	10.7267	I	NSCH	F	0		0
IC	17	IC17	43.3997	10.7267	I	NSCH	M	0		0
IC	17	IC17	43.3997	10.7267	I	NSCH	M	0		0
IC	17	IC17	43.3997	10.7267	I	NSCH	M	0		0
IC	17	IC17	43.3997	10.7267	I	NSCH	M	0		0
IC	17	IC17	43.3997	10.7267	I	NSCH	M	0		0
IC	17	IC17	43.3997	10.7267	I	PCON	F	0		0
IC	18	IC18	43.3997	10.7267	I	NSCH	F	0		0
IC	18	IC18	43.3997	10.7267	I	NSCH	M	0		0
IC	19	IC19	43.3997	10.7267	I	NSCH	F	0		0
IC	19	IC19	43.3997	10.7267	I	NSCH	F	0		0
IC	19	IC19	43.3997	10.7267	I	NSCH	F	0		0
IC	19	IC19	43.3997	10.7267	I	NSCH	F	0		0
IC	19	IC19	43.3997	10.7267	I	NSCH	F	0		0
IC	19	IC19	43.3997	10.7267	I	NSCH	F	0		0
IC	19	IC19	43.3997	10.7267	I	NSCH	F	0		0
IC	19	IC19	43.3997	10.7267	I	NSCH	M	0		0
IC	19	IC19	43.3997	10.7267	I	NSCH	M	0		0
IC	19	IC19	43.3997	10.7267	I	NSCH	M	0		0
IC	19	IC19	43.3997	10.7267	I	NSCH	M	0		0
IC	19	IC19	43.3997	10.7267	I	NSCH	M	0		0
IC	19	IC19	43.3997	10.7267	I	NSCH	M	0		0
IC	19	IC19	43.3997	10.7267	I	NSCH	M	0		0
IC	19	IC19	43.3997	10.7267	I	PCON	M	0		0
IC	19	IC19	43.3997	10.7267	I	PDUF	F	0		0
IC	20	IC20	43.3997	10.7267	I	NSCH	M	0		0
IC	20	IC20	43.3997	10.7267	I	NSCH	M	0		0
IC	20	IC20	43.3997	10.7267	I	NSCH	M	0		0
IC	20	IC20	43.3997	10.7267	I	PDUF	F	0		0
ID	1	ID1	45.1608	10.8	I	NSCH	F	0		0
ID	1	ID1	45.1608	10.8	I	NSCH	F	0		0
ID	1	ID1	45.1608	10.8	I	NSCH	M	0		0
ID	1	ID1	45.1608	10.8	I	NSCH	M	0		0
ID	1	ID1	45.1608	10.8	I	NSCH	M	0		0
ID	1	ID1	45.1608	10.8	I	NSCH	M	0		0
ID	1	ID1	45.1608	10.8	I	NSCH	M	0		0
ID	10	ID10	45.1608	10.8	I	NSCH	F	0		0
ID	10	ID10	45.1608	10.8	I	NSCH	F	0		0
ID	10	ID10	45.1608	10.8	I	NSCH	M	0		0
ID	10	ID10	45.1608	10.8	I	NSCH	M	0		0
ID	10	ID10	45.1608	10.8	I	NSCH	M	0		0
ID	10	ID10	45.1608	10.8	I	NSCH	M	0		0
ID	11	ID11	45.1608	10.8	I	NSCH	F	0		0
ID	11	ID11	45.1608	10.8	I	NSCH	F	0		0
ID	11	ID11	45.1608	10.8	I	NSCH	F	0		0
ID	11	ID11	45.1608	10.8	I	NSCH	F	0		0
ID	11	ID11	45.1608	10.8	I	NSCH	F	0		0
ID	11	ID11	45.1608	10.8	I	NSCH	F	0		0
ID	11	ID11	45.1608	10.8	I	NSCH	F	0		0
ID	11	ID11	45.1608	10.8	I	NSCH	F	0		0
ID	11	ID11	45.1608	10.8	I	NSCH	M	0		0
ID	11	ID11	45.1608	10.8	I	NSCH	M	0		0
ID	11	ID11	45.1608	10.8	I	NSCH	M	0		0
ID	11	ID11	45.1608	10.8	I	NSCH	M	0		0
ID	11	ID11	45.1608	10.8	I	NSCH	M	0		0
ID	11	ID11	45.1608	10.8	I	NSCH	M	0		0
ID	11	ID11	45.1608	10.8	I	PCON	F	0		0
ID	11	ID11	45.1608	10.8	I	PCON	F	0		0
ID	2	ID2	45.1608	10.8	I	NSCH	F	0		0
ID	2	ID2	45.1608	10.8	I	NSCH	F	0		0
ID	2	ID2	45.1608	10.8	I	NSCH	M	0		0
ID	2	ID2	45.1608	10.8	I	NSCH	M	0		0
ID	2	ID2	45.1608	10.8	I	PCON	F	0		0
ID	2	ID2	45.1608	10.8	I	PCON	M	0		0
ID	3	ID3	45.1608	10.8	I	NSCH	F	0		0
ID	3	ID3	45.1608	10.8	I	NSCH	F	0		0
ID	3	ID3	45.1608	10.8	I	NSCH	M	0		0
ID	3	ID3	45.1608	10.8	I	NSCH	M	0		0
ID	3	ID3	45.1608	10.8	I	NSCH	M	0		0
ID	4	ID4	45.1608	10.8	I	NSCH	F	0		0
ID	4	ID4	45.1608	10.8	I	NSCH	F	0		0
ID	4	ID4	45.1608	10.8	I	NSCH	F	0		0
ID	4	ID4	45.1608	10.8	I	NSCH	F	0		0
ID	4	ID4	45.1608	10.8	I	NSCH	F	0		0
ID	4	ID4	45.1608	10.8	I	NSCH	M	0		0
ID	4	ID4	45.1608	10.8	I	NSCH	M	0		0
ID	4	ID4	45.1608	10.8	I	NSCH	M	0		0
ID	4	ID4	45.1608	10.8	I	NSCH	M	0		0
ID	4	ID4	45.1608	10.8	I	NSCH	M	0		0
ID	4	ID4	45.1608	10.8	I	PDUF	M	0		0
ID	5	ID5	45.1608	10.8	I	NSCH	F	0		0
ID	5	ID5	45.1608	10.8	I	NSCH	F	0		0
ID	5	ID5	45.1608	10.8	I	NSCH	F	0		0
ID	5	ID5	45.1608	10.8	I	NSCH	F	0		0
ID	5	ID5	45.1608	10.8	I	NSCH	M	0		0
ID	5	ID5	45.1608	10.8	I	NSCH	M	0		0
ID	6	ID6	45.1608	10.8	I	NSCH	F	0		0
ID	6	ID6	45.1608	10.8	I	NSCH	M	0		0
ID	6	ID6	45.1608	10.8	I	NSCH	M	0		0
ID	6	ID6	45.1608	10.8	I	NSCH	M	0		0
ID	6	ID6	45.1608	10.8	I	PDUF	M	0		0
ID	7	ID7	45.1608	10.8	I	NSCH	F	0		0
ID	7	ID7	45.1608	10.8	I	NSCH	F	0		0
ID	7	ID7	45.1608	10.8	I	NSCH	F	0		0
ID	7	ID7	45.1608	10.8	I	NSCH	F	0		0
ID	7	ID7	45.1608	10.8	I	NSCH	M	0		0
ID	7	ID7	45.1608	10.8	I	NSCH	M	0		0
ID	7	ID7	45.1608	10.8	I	NSCH	M	0		0
ID	8	ID8	45.1608	10.8	I	NSCH	F	0		0
ID	8	ID8	45.1608	10.8	I	NSCH	F	0		0
ID	8	ID8	45.1608	10.8	I	NSCH	F	0		0
ID	8	ID8	45.1608	10.8	I	NSCH	M	0		0
ID	8	ID8	45.1608	10.8	I	NSCH	M	0		0
ID	8	ID8	45.1608	10.8	I	NSCH	M	0		0
ID	8	ID8	45.1608	10.8	I	NSCH	M	0		0
ID	9	ID9	45.1608	10.8	I	NSCH	F	0		0
ID	9	ID9	45.1608	10.8	I	NSCH	F	0		0
ID	9	ID9	45.1608	10.8	I	NSCH	F	0		0
ID	9	ID9	45.1608	10.8	I	NSCH	F	0		0
ID	9	ID9	45.1608	10.8	I	NSCH	F	0		0
ID	9	ID9	45.1608	10.8	I	NSCH	M	0		0
ID	9	ID9	45.1608	10.8	I	NSCH	M	0		0
ID	9	ID9	45.1608	10.8	I	NSCH	M	0		0
ID	9	ID9	45.1608	10.8	I	NSCH	M	0		0
ID	9	ID9	45.1608	10.8	I	PDUF	M	0		0
ITA	10	ITA10	43.9364	12.4417	I	PCON	M	0		0
ITA	2	ITA2	43.9364	12.4417	I	PCON	F	0		0
ITA	2	ITA2	43.9364	12.4417	I	PCON	M	0		0
ITA	3	ITA3	43.9364	12.4417	I	PCON	F	0		0
ITA	3	ITA3	43.9364	12.4417	I	PCON	F	0		0
ITA	4	ITA4	43.9364	12.4417	I	PCON	F	0		0
ITA	5	ITA5	43.9364	12.4417	I	PCON	M	0		0
ITA	6	ITA6	43.9364	12.4417	I	NSCH	F	0		0
ITA	6	ITA6	43.9364	12.4417	I	NSCH	M	0		0
ITA	7	ITA7	43.9364	12.4417	I	PCON	F	0		0
ITA	7	ITA7	43.9364	12.4417	I	PCON	F	0		0
ITA	9	ITA9	43.9364	12.4417	I	PCON	F	0		0
ITA	9	ITA9	43.9364	12.4417	I	PCON	F	0		0
ITA	9	ITA9	43.9364	12.4417	I	PCON	F	0		0
ITB	12	ITB12	43.3997	10.7267	I	PCON	F	0		0
ITB	12	ITB12	43.3997	10.7267	I	PCON	F	0		0
ITB	13	ITB13	43.3997	10.7267	I	PCON	M	0		0
ITB	14	ITB14	43.3997	10.7267	I	PCON	F	0		0
ITB	15	ITB15	43.3997	10.7267	I	PCON	F	0		0
ITB	2	ITB2	43.3997	10.7267	I	PCON	F	0		0
ITB	6	ITB6	43.3997	10.7267	I	PCON	F	0		0
ITB	7	ITB7	43.3997	10.7267	I	PCON	F	0		0
ITC		ITC	44.2556	11.6656	I	PCON	F	0		0
ITC		ITC	44.2556	11.6656	I	PCON	F	0		0
ITC		ITC	44.2556	11.6656	I	PCON	F	0		0
ITC	10	ITC10	44.2556	11.6656	I	PCON	M	0		0
ITC	11	ITC11	44.2556	11.6656	I	PCON	M	0		0
ITC	11	ITC11	44.2556	11.6656	I	PCON	M	0		0
ITC	12	ITC12	44.2556	11.6656	I	PCON	M	0		0
ITC	13	ITC13	44.2556	11.6656	I	PDUF	M	0		0
ITC	14	ITC14	44.2556	11.6656	I	PDUF	M	0		0
ITC	3	ITC3	44.2556	11.6656	I	PCON	M	0		0
ITC	3	ITC3	44.2556	11.6656	I	PCON	M	0		0
ITC	3	ITC3	44.2556	11.6656	I	PDUF	F	0		0
ITC	4	ITC4	44.2556	11.6656	I	PCON	M	0		0
ITC	5	ITC5	44.2556	11.6656	I	PCON	F	0		0
ITC	6	ITC6	44.2556	11.6656	I	PCON	M	0		0
ITC	7	ITC7	44.2556	11.6656	I	PCON	F	0		0
ITC	7	ITC7	44.2556	11.6656	I	PCON	M	0		0
ITC	7	ITC7	44.2556	11.6656	I	PCON	M	0		0
ITC	9	ITC9	44.2556	11.6656	I	PCON	M	0		0
ITD	123	ITD123	45.6085	11.1186	I	PCON	F	0		0
ITD	123	ITD123	45.6085	11.1186	I	PCON	F	0		0
M01		M01	48°37'	20°57'	SK	PCON	M	1	ANYC	56
M08		M08	48°37'	20°57'	SK	PCON	F	1	ANYC	62
MP10		MP10	48°36'	20°10'	SK	NSCH	F	0		0
MP10		MP10	48°36'	20°10'	SK	NSCH	F	0		0
MP10		MP10	48°36'	20°10'	SK	PDUF	F	0		0
MP10		MP10	48°36'	20°10'	SK	PDUF	M	0		0
MP12		MP12	48°36'	20°10'	SK	NSCH	F	0		0
MP20		MP20	48°36'	20°10'	SK	NSCH	F	0		0
MP25		MP25	48°36'	20°10'	SK	PDUF	F	0		0
MP27		MP27	48°36'	20°10'	SK	NSCH	M	0		0
MP49		MP49	48°36'	20°10'	SK	PCON	F	0		0
MP50		MP50	48°36'	20°10'	SK	NSCH	F	0		0
MP50		MP50	48°36'	20°10'	SK	NSCH	M	0		0
MP62		MP62	48°36'	20°10'	SK	PDUF	F	0		0
O10609		O10609	48°37'	20°57'	SK	PCON	M	1	ANYC	50
O10609		O10609	48°37'	20°57'	SK	PDUF	F	0		0
O40609		O40609	48°37'	20°57'	SK	NSCH	M	0		0
O40609		O40609	48°37'	20°57'	SK	NSCH	M	0		0
O40609		O40609	48°37'	20°57'	SK	NSCH	M	0		0
O40609		O40609	48°37'	20°57'	SK	PCON	F	0		0
O50609		O50609	48°37'	20°57'	SK	PCON	F	1	ANYC	7
PTB	12	PTB12	37.7684	-8.66781	Pt	PCON	F	0		0
PTC	8	PTC8	37.3279	-7.664559°	Pt	NLAT	M	0		0
PTD	11	PTD11	37.2374	-8.17677	Pt	PCON	F	1	ANYC	1
PTD	13	PTD13	37.2374	-8.17677	Pt	PCON	M	0		0
PTE	1	PTE1	39.7301	-8.41886	Pt	PCON	F	0		0
PTE	10	PTE10	39.7301	-8.41886	Pt	PCON	M	0		0
PTE	11	PTE11	39.7301	-8.41886	Pt	PCON	M	0		0
PTE	11	PTE11	39.7301	-8.41886	Pt	PCON	M	0		0
PTE	12	PTE12	39.7301	-8.41886	Pt	PCON	M	0		0
PTE	6	PTE6	39.7301	-8.41886	Pt	PCON	M	0		0
PTE	8	PTE8	39.7301	-8.41886	Pt	PCON	F	0		0
RR6		RR6	48°37'	20°57'	SK	NSCH	F	1	AEUC	25
RR6		RR6	48°37'	20°57'	SK	NSCH	F	1	AEUC	4
RR6		RR6	48°37'	20°57'	SK	NSCH	F	0		0
SA	10	SA10	41.6528	2.72559	S	NSCH	M	0		0
SA	11	SA11	41.6528	2.72559	S	NSCH	F	0		0
SA	5	SA5	41.6528	2.72559	S	NSCH	F	0		0
SA	5	SA5	41.6528	2.72559	S	NSCH	M	0		0
SA	6	SA6	41.6528	2.72559	S	NSCH	F	1	AEUC	5
SA	6	SA6	41.6528	2.72559	S	NSCH	F	0		0
SA	7	SA7	41.6528	2.72559	S	NSCH	F	0		0
SA	8	SA8	41.6528	2.72559	S	NSCH	M	0		0
SA	9	SA9	41.6528	2.72559	S	NSCH	F	0		0
SB	10	SB10	42.0369	2.50948	S	NSCH	M	0		0
SB	11	SB11	42.0369	2.50948	S	PCON	F	1	ANYC	22
SB	13	SB13	42.0369	2.50948	S	NSCH	F	0		0
SB	20	SB20	42.0369	2.50948	S	PCON	M	0		0
SB	4	SB4	42.0369	2.50948	S	NSCH	M	0		0
SB	5	SB5	42.0369	2.50948	S	PCON	M	0		0
SC	10	SC10	41.4285	2.023	S	PCON	F	1	ANYC	9
SC	10	SC10	41.4285	2.023	S	NSCH	F	0		0
SC	11	SC11	41.4285	2.023	S	PCON	M	0		0
SC	15	SC15	41.4285	2.023	S	PCON	M	0		0
SC	16	SC16	41.4285	2.023	S	PCON	F	0		0
SC	2	SC2	41.4285	2.023	S	PCON	F	0		0
SC	2	SC2	41.4285	2.023	S	NSCH	M	0		0
SC	3	SC3	41.4285	2.023	S	NSCH	F	0		0
SC	3	SC3	41.4285	2.023	S	NSCH	F	0		0
SC	3	SC3	41.4285	2.023	S	NSCH	M	0		0
SC	3	SC3	41.4285	2.023	S	NSCH	M	0		0
SC	6	SC6	41.4285	2.023	S	NSCH	F	0		0
SD	13	SD13	41.1249	0.800833	S	NSCH	M	0		0
SD	20	SD20	41.1249	0.800833	S	NSCH	F	0		0
SD	20	SD20	41.1249	0.800833	S	NSCH	M	0		0
SKA	10	SKA10	48.6236	20.1828	SK	PDUF	F	0		0
SKA	14	SKA14	48.6236	20.1828	SK	PDUF	M	0		0
SKA	15	SKA15	48.6236	20.1828	SK	PDUF	M	0		0
SKA	7	SKA7	48.6236	20.1828	SK	PCON	F	1	ANYC	50
SKA	8	SKA8	48.6236	20.1828	SK	PDUF	M	0		0
SKB	1	SKB1	48.52	20.1582	SK	PDUF	M	1	ANYC	30
SKB	13	SKB13	48.52	20.1582	SK	PCON	M	1	ANYC	50
SKB	13	SKB13	48.52	20.1582	SK	PCON	M	1	ANYC	40
SKB	13	SKB13	48.52	20.1582	SK	PDUF	F	1	ANYC	22
SKB	14	SKB14	48.52	20.1582	SK	PCON	F	1	ANYC	31
SKB	15	SKB15	48.52	20.1582	SK	PCON	M	1	ANYC	6
SKB	5	SKB5	48.52	20.1582	SK	PCON	F	0		0
SKB	5	SKB5	48.52	20.1582	SK	PCON	F	0		0
SKB	8	SKB8	48.52	20.1582	SK	PDUF	M	0		0
SKB	9	SKB9	48.52	20.1582	SK	PCON	F	1	ANYC	15
SKB	9	SKB9	48.52	20.1582	SK	PCON	M	1	ANYC	3
SKD	6	SKD6	48.6242	20.9523	SK	PCON	F	1	ANYC	4
SKD	7	SKD7	48.6242	20.9523	SK	PDUF	M	0		0
SKD	7	SKD7	48.6242	20.9523	SK	PDUF	M	0		0
SKD	8	SKD8	48.6242	20.9523	SK	PCON	M	0		0
SPA	5	SPA5	41.3264	2.0227	S	PCON	F	0		0
SPB		SPB	42.0369	2.50948	S	PCON	F	0		0
SPB	14	SPB14	42.0369	2.50948	S	PDUF	M	0		0
SPB	6	SPB6	42.0369	2.50948	S	PCON	M	0		0
SPC	10	SPC10	41.6528	2.72559	S	PCON	M	0		0
SPC	13	SPC13	41.6528	2.72559	S	PDUF	F	0		0
SPC	14	SPC14	41.6528	2.72559	S	PCON	F	0		0
SPD		SPD	42.003	2.87241	S	PCON	F	0		0
SPD	10	SPD10	42.003	2.87241	S	PCON	F	0		0
SPD	12	SPD12	42.003	2.87241	S	PCON	M	1	ANYC	4
SPE	15	SPE15	41.1249	0.800833	S	PCON	M	1	ANYC	20
SPE	7	SPE7	41.1249	0.800833	S	PCON	M	0		0
XA05		XA05	48°36'	20°10'	SK	PDUF	F	0		0
XA12		XA12	48°36'	20°10'	SK	PDUF	F	0		0
XA14		XA14	48°36'	20°10'	SK	NSCH	F	0		0
XA14		XA14	48°36'	20°10'	SK	PDUF	M	0		0
XA15		XA15	48°36'	20°10'	SK	NSCH	F	0		0
XA15		XA15	48°36'	20°10'	SK	NSCH	M	0		0
XA16		XA16	48°36'	20°10'	SK	NSCH	F	1	AEUC	3
XA28		XA28	48°36'	20°10'	SK	NSCH	F	0		0
XA29		XA29	48°36'	20°10'	SK	NSCH	F	0		0
XB07		XB07	48°36'	20°09'	SK	NSCH	M	0		0
